# Supplementary material for: Humanized FcεRI Expressed on Mouse Eosinophils Mediates IgE-Facilitated Eosinophil Antigen Presentation
Source: Cells. 2025 Feb 18;14(4):301. doi: 10.3390/cells14040301 (PMC11854174; doi:10.3390/cells14040301)
Supplement: Supplementary file 1 [file cells-14-00301-s001.zip]

Archive with 1 entries (1 files):
- cells-3451022-supplementary.pdf
